# Supplementary material for: The Effect of Enrichment on Leopard Geckos (Eublepharis macularius) Housed in Two Different Maintenance Systems (Rack System vs. Terrarium)
Source: Animals (Basel). 2023 Mar 21;13(6):1111. doi: 10.3390/ani13061111 (PMC10044651; doi:10.3390/ani13061111)
Supplement: Supplementary file 1 [file animals-13-01111-s001.zip]

Archive with 1 entries (1 files):
- animals-2067347-Supplementary.pdf
